# Supplementary material for: Functional Characteristics of Caffeoyl Shikimate Esterase in Larix Kaempferi and Monolignol Biosynthesis in Gymnosperms
Source: Int J Mol Sci. 2019 Dec 2;20(23):6071. doi: 10.3390/ijms20236071 (PMC6929169; doi:10.3390/ijms20236071)
Supplement: Supplementary file 1 [file ijms-20-06071-s001.zip]

Archive with 5 entries (4 files):
- ijms-639881-supplementary/
- ijms-639881-supplementary/Supplementary Material 1 .xlsx
- ijms-639881-supplementary/Supplementary Material 2 .xlsx
- ijms-639881-supplementary/Supplementary Material 3 .xlsx
- ijms-639881-supplementary/Supplementary Material 4.docx
