# Supplementary material for: Functional Characteristics of Caffeoyl Shikimate Esterase in Larix Kaempferi and Monolignol Biosynthesis in Gymnosperms
Source: Int J Mol Sci. 2019 Dec 2;20(23):6071. doi: 10.3390/ijms20236071 (PMC6929169; doi:10.3390/ijms20236071)
Supplement: Supplementary file 1 [file ijms-20-06071-s001.zip › ijms-639881-supplementary/Supplementary Material 1 .xlsx]

## Sheet: Sheet1
Table S1: Blastp screeninhg for LkCSEs with larix_laricina_fk-6-b.transcriptome
TBLASTN 2.2.28+
Reference: Stephen F. Altschul, Thomas L. Madden, Alejandro A.
Schaffer, Jinghui Zhang, Zheng Zhang, Webb Miller, and David J.
Lipman (1997), "Gapped BLAST and PSI-BLAST: a new generation of
protein database search programs", Nucleic Acids Res. 25:3389-3402.
Database: larix_laricina_fk-6-b.transcriptome.fasta
184	987 sequences; 149	380	914 total letters
Query= PvCSE1
Length=340
Sequences producing significant alignments:
Hits(ID)	query cover(%)	identity(%)	Score (Bits)	E-Value
TRINITY_DN47728_c0_g1_i1	93	62.54	353	5e-117
TRINITY_DN19394_c0_g1_i1	94	43.38	223	3e-66
TRINITY_DN54034_c0_g1_i2	86	38.78	190	2e-54
TRINITY_DN54034_c0_g1_i1	86	38.44	187	5e-54
TRINITY_DN53539_c1_g5_i6	85	38.97	188	7e-54
TRINITY_DN53539_c1_g5_i2			189	9e-54
Query= MtCSE1
Length=326
Sequences producing significant alignments:
Hits(ID)	query cover(%)	identity(%)	Score (Bits)	E-Value
TRINITY_DN47728_c0_g1_i1	97	72.24	479	3e-166
TRINITY_DN19394_c0_g1_i1	94	43.13	250	8e-77
TRINITY_DN53539_c1_g5_i6	88	38.19	207	4e-61
TRINITY_DN53539_c1_g5_i2	88	38.19	207	6e-61
TRINITY_DN53539_c1_g5_i9	88	38.19	206	1e-60
Query= AtCSE1
Length=333
Sequences producing significant alignments:
Hits(ID)	query cover(%)	identity(%)	Score (Bits)	E-Value
TRINITY_DN47728_c0_g1_i1	92	72.08	465	1e-160
TRINITY_DN19394_c0_g1_i1	93	43.63	262	3e-81
TRINITY_DN53539_c1_g5_i9	86	37.02	206	1e-60
TRINITY_DN53539_c1_g5_i6	86	37.02	206	2e-60
TRINITY_DN54034_c0_g1_i2	83	37.09	205	3e-60
Query= PoptrCSE1
Length=326
Sequences producing significant alignments:
Hits(ID)	query cover(%)	identity(%)	Score (Bits)	E-Value
TRINITY_DN47728_c0_g1_i1	98	74.14	490	8e-171
RINITY_DN19394_c0_g1_i1	97	41.93	259	3e-80
TRINITY_DN53539_c1_g5_i6	84	38.55	210	4e-62
TRINITY_DN53539_c1_g5_i2	89	37.59	210	4e-62
RINITY_DN54034_c0_g1_i2	89	37.59	207	3e-61
Query= PmaCSE
Length=323
Sequences producing significant alignments:
Hits(ID)	query cover(%)	identity(%)	Score (Bits)	E-Value
TRINITY_DN47728_c0_g1_i1	99	88.47	598	0
TRINITY_DN19394_c0_g1_i1	95	43.59	275	2e-86
TRINITY_DN54034_c0_g1_i2	90	37.54	210	2e-62
TRINITY_DN53539_c1_g5_i6	90	37.46	210	4e-62
TRINITY_DN53539_c1_g5_i2	89	37.59	210	7e-62
