# Supplementary material for: Functional Characteristics of Caffeoyl Shikimate Esterase in Larix Kaempferi and Monolignol Biosynthesis in Gymnosperms
Source: Int J Mol Sci. 2019 Dec 2;20(23):6071. doi: 10.3390/ijms20236071 (PMC6929169; doi:10.3390/ijms20236071)
Supplement: Supplementary file 1 [file ijms-20-06071-s001.zip › ijms-639881-supplementary/Supplementary Material 2 .xlsx]

## Sheet: Sheet1
Table S2:.Information on LkCSE primers.
Primer Name	Sequence(5'-3')
LkCSE F：	ATGTCCGCAGTTGAGAAGCCA
LkCSE R：	GGAAGAAGTCCGGCTGGCTC
pET28a-LkCSE F:	CAGCAAATGGGTCGCGGATCCATGTCCGCAGTTGAGAAGCCA
pET28a-LkCSE R:	GCAAGCTTGTCGACCGAGCTCGGAAGAAGTCCGGCTGGCTC
pBI121-LkCSE F:	TGGAGAGAACACGGGGGACTCTAGAATGTCCGCAGTTGAGAAGCCA
pBI121-LkCSE R:	TCACCATACCTCCTCCTCCGGATCCGGAAGAAGTCCGGCTGGCTC
qEF1 F:	CCCACGGCATCCTCTTCACG
qEF1 R:	CGGCGATCTTCTCCATGTCTCC
qLkCSE F:	CCCACGGCATCCTCTTCACG
qLkCSE R:	CGGCGATCTTCTCCATGTCTCC
