# Supplementary material for: Functional Characteristics of Caffeoyl Shikimate Esterase in Larix Kaempferi and Monolignol Biosynthesis in Gymnosperms
Source: Int J Mol Sci. 2019 Dec 2;20(23):6071. doi: 10.3390/ijms20236071 (PMC6929169; doi:10.3390/ijms20236071)
Supplement: Supplementary file 1 [file ijms-20-06071-s001.zip › ijms-639881-supplementary/Supplementary Material 3 .xlsx]

## Sheet: 230 putative CSE
Table S3: Putative CSE information for phylogentic analysis
Gene Id	Species	Symbol	Platform	Note
AT1G52760	Arabidopsis thaliana	AtCSE1	PLAZA	bona fide
AT1G11090	Arabidopsis thaliana	AtCSE2	PLAZA	like
ATR_00003G03120	Amborella trichopoda	AtrCSE1	PLAZA	like
ATR_00024G00260	Amborella trichopoda	AtrCSE2	PLAZA	like
ATR_00034G00710	Amborella trichopoda	AtrCSE3	PLAZA	like
ATR_00057G02870	Amborella trichopoda	AtrCSE4	PLAZA	like
ATR_00079G00360	Amborella trichopoda	AtrCSE5	PLAZA	like
ATR_00146G00660	Amborella trichopoda	AtrCSE6	PLAZA	bona fide
ATR_00148G00010	Amborella trichopoda	AtrCSE7	PLAZA	like
ATR_00155G00290	Amborella trichopoda	AtrCSE8	PLAZA	like
ATR_00175G00370	Amborella trichopoda	AtrCSE9	PLAZA	like
EG0004G05490	Eucalyptus grandis	EgCSE1	PLAZA	like
EG0006G20430	Eucalyptus grandis	EgCSE2	PLAZA	like
EG0006G20980	Eucalyptus grandis	EgCSE3	PLAZA	bona fide
EG0007G17600	Eucalyptus grandis	EgCSE4	PLAZA	like
EG0007G21740	Eucalyptus grandis	EgCSE5	PLAZA	like
EG0007G22340	Eucalyptus grandis	EgCSE6	PLAZA	like
EG0008G09570	Eucalyptus grandis	EgCSE7	PLAZA	like
EG0010G10270	Eucalyptus grandis	EgCSE8	PLAZA	like
MT4G127220	Medicago truncatula	MtCSE1	PLAZA	bona fide
OS01G21310	Oryza sativa ssp. japonica	OsCSE1	PLAZA	like
OS01G21560	Oryza sativa ssp. japonica	OsCSE2	PLAZA	like
OS01G49380	Oryza sativa ssp. japonica	OsCSE3	PLAZA	like
OS01G62010	Oryza sativa ssp. japonica	OsCSE4	PLAZA	like
OS02G11720	Oryza sativa ssp. japonica	OsCSE5	PLAZA	bona fide
OS05G29974	Oryza sativa ssp. japonica	OsCSE6	PLAZA	like
OS07G37840	Oryza sativa ssp. japonica	OsCSE7	PLAZA	like
OS10G04620	Oryza sativa ssp. japonica	OsCSE8	PLAZA	like
OS11G01040	Oryza sativa ssp. japonica	OsCSE9	PLAZA	like
OS12G01030	Oryza sativa ssp. japonica	OsCSE10	PLAZA	like
OS12G16180	Oryza sativa ssp. japonica	OsCSE11	PLAZA	like
PP00007G01220	Physcomitrella patens	PpCSE1	PLAZA	like
PP00020G01090	Physcomitrella patens	PpCSE2	PLAZA	bona fide
PP00021G00560	Physcomitrella patens	PpCSE3	PLAZA	like
PP00040G00220	Physcomitrella patens	PpCSE4	PLAZA	like
PP00042G01310	Physcomitrella patens	PpCSE5	PLAZA	like
PP00080G00280	Physcomitrella patens	PpCSE6	PLAZA	like
PP00089G01000	Physcomitrella patens	PpCSE7	PLAZA	like
PP00100G00040	Physcomitrella patens	PpCSE8	PLAZA	like
PP00113G00580	Physcomitrella patens	PpCSE9	PLAZA	like
PP00147G00170	Physcomitrella patens	PpCSE10	PLAZA	like
PP00336G00140	Physcomitrella patens	PpCSE11	PLAZA	like
PP00389G00140	Physcomitrella patens	PpCSE12	PLAZA	like
PT03G05920	Populus trichocarpa	PoptrCSE1	PLAZA	bona fide
PT01G17500	Populus trichocarpa	PoptrCSE2	PLAZA	bona fide
ZM01G23520	Zea mays	ZmCSE1	PLAZA	like
ZM01G23860	Zea mays	ZmCSE2	PLAZA	like
ZM02G37100	Zea mays	ZmCSE3	PLAZA	like
ZM03G11180	Zea mays	ZmCSE4	PLAZA	like
ZM03G11310	Zea mays	ZmCSE5	PLAZA	like
ZM03G27570	Zea mays	ZmCSE6	PLAZA	like
ZM06G21340	Zea mays	ZmCSE7	PLAZA	like
ZM08G12960	Zea mays	ZmCSE8	PLAZA	like
ZM08G25810	Zea mays	ZmCSE9	PLAZA	like
PvAb00639	Panicum virgatum	PvCSE1	Phytozome	bona fide
PvAa02848	Panicum virgatum	PvCSE2	Phytozome	bona fide
MK211161	Larix kaempferi	LkCSE	NCBI	bona fide
XP_002992473.1	Selaginella moellendorffii	SmoCSE1	NCBI	like
XP_002990215.1	Selaginella moellendorffii	SmoCSE2	NCBI	like
XP_002991748.1	Selaginella moellendorffii	SmoCSE3	NCBI	like
XP_002989748.1	Selaginella moellendorffii	SmoCSE4	NCBI	like
XP_002966752.1	Selaginella moellendorffii	SmoCSE5	NCBI	like
ABK24677.1	Picea sitchensi	PsiCSE1	NCBI	bona fide
ACN40719.1	Picea sitchensi	PsiCSE2	NCBI	bona fide
ABR18313.1	Picea sitchensi	PsiCSE3	NCBI	like
ABK24479.1	Picea sitchensi	PsiCSE4	NCBI	like
ABK25268.1	Picea sitchensi	PsiCSE5	NCBI	like
KP234263.1	Pinus massoniana	PmaCSE	NCBI	bona fide

## Sheet: Sheet3
										D
										D
										N
										D
										D
										D
										D
										D
										D
										D
										D
										D
										D
										D
										D
										D
										D
										D
										D
